# Supplementary material for: Patient-Reported Outcome Measures in Liver and Gastrointestinal Cancer Randomized Controlled Trials
Source: Int J Environ Res Public Health. 2023 Jul 4;20(13):6293. doi: 10.3390/ijerph20136293 (PMC10341660; doi:10.3390/ijerph20136293)
Supplement: Supplementary file 1 [file ijerph-20-06293-s001.zip]

Archive with 1 entries (1 files):
- ijerph-2396156-supplementary.pdf
